# Supplementary material for: The Neurotrophin Receptor TrkC as a Novel Molecular Target of the Antineuroblastoma Action of Valproic Acid
Source: Int J Mol Sci. 2021 Jul 21;22(15):7790. doi: 10.3390/ijms22157790 (PMC8346142; doi:10.3390/ijms22157790)
Supplement: Supplementary file 1 [file ijms-22-07790-s001.zip]

Archive with 1 entries (1 files):
- ijms-1274190-supplementary.pdf
